# Supplementary material for: Persistent CD8+ T cell-driven immune dysregulation despite normalized CD4+ T cell recovery in ART-treated people living with HIV
Source: Front Immunol. 2026 Feb 9;17:1735779. doi: 10.3389/fimmu.2026.1735779 (PMC12926161; doi:10.3389/fimmu.2026.1735779)
Supplement: Supplementary file 2 [file Table1.xlsx]

## Sheet: Catalogue of Supplementary Tabl
Catalogue of Supplementary Table
Supplementary Table 1	Bayesian Information Criterion for models with different numbers of trajectory groups
Supplementary Table 2	CyTOF experimental antibody
Supplementary Table 3	Characteristics of PLWH for Cytokines determination
Supplementary Table 4	Cytokines determination in IMR and CSA group
Supplementary Table 5	Characteristics of PLWH for CyTOF and bulk RNA sequencing
Supplementary Table 6	The metal intensity of individual markers for major PBMC immune subsets
Supplementary Table 7	The frequencies of major PBMC immune subsets between the IMR and CSA groups
Supplementary Table 8	The metal intensity of individual markers for each cluster
Supplementary Table 9	The frequencies of CD8+ Tcell between the IMR and CSA groups
Supplementary Table 10	The expression distribution of CD8+ T cell markers
Supplementary Table 11	IMR and CSA DEGs analysis based on bulk RNA sequencing method

## Sheet: Supplementary Table 1
Table S1 Bayesian Information Criterion for models with different numbers of trajectory groups
Number of trajectory groups	Polynomial order of trajectory	BICa	AICb	Patient distribution (%)	AvePPc
1	-3	-1078306	-1078289	100	1
2	(3,3)	-1040108	-1040075	70.6	0.992
				27.4	0.984
3	(3,3,3)	-1024416	-1024411	45.1	0.979
				41.7	0.977
				13.2	0.985
4	(3,3,3,3)	-1017059	-1016993	34.2	0.971
				39	0.962
				20.6	0.972
				6.2	0.983
5	(3,3,3,3,3)	-1013388	-1013305	20.6	0.959
				33.3	0.939
				27.1	0.944
				14.7	0.971
				4.3	0.987
Abbreviations: BIC, the bayesian information criteria; AIC, Akaike information criterion; AvePP, Average Predictive Probability. aBIC: A measure of model fit; values closer to 0 indicate better model fit. bAIC: A standard for evaluating the goodness of fit of statistical models; the model with the smallest AIC is typically selected as the optimal model. cAvePP: A value closer to 1 indicates bette…

## Sheet: Supplementary Table 2
Table S2 CyTOF experimental antibody
Name	Metal Channel	Cat No.	Source
CD45	89Y	304002	Biolegend
CD3	115In	300443	Biolegend
Ki-67	139La	14-5698-82	eBioscience
CD62L	141Pr	304854	Biolegend
γδTCR	142Nd	100P001A	PLT
CD117 (c-kit）	143Nd	313202	Biolegend
CD14	144Nd	A8964-bulk	KuangBo Biology
CD31	145Nd	303108	Biolegend
CD123 (IL-3Ra)	146Nd	306002	Biolegend
CD183 (CXCR3)	147Sm	353750	Biolegend
CD185 (CXCR5)	148Nd	552032	BD Biosciences
CD33	149Sm	303419	Biolegend
CD1c	150Nd	331502	Biolegend
CD161	151Eu	339902	Biolegend
CD38	152Sm	303502	Biolegend
CD194 (CCR4)	153Eu	359402	Biolegend
CD39	154Sm	328202	Biolegend
CD127 (IL-7Ra)	155Gd	351302	Biolegend
CD11c	156Gd	337202	Biolegend
CD279 (PD-1)	157Gd	329926	Biolegend
CD19	158Gd	302268	Biolegend
CD56	159Tb	559043	BD Biosciences
CD25 (IL-2Ra)	160Gd	MAB1020	RD Biotech
CD45RA	161Dy	304143	Biolegend
CD27	162Dy	302802	Biolegend
CD278 (ICOS)	163Dy	313502	Biolegend
CD141	164Dy	344102	Biolegend
CD294 (CRTH2)	165Ho	350102	Biolegend
CD95 (Fas)	166Er	305656	Biolegend
CD197 (CCR7)	167Er	353256	Biolegend
CD45RO	168Er	304202	Biolegend
CD16	169Tm	302057	Biolegend
CD66b	170Er	305102	Biolegend
IgD	171Yb	348202	Biolegend
FOXP3	172Yb	14-4776-82	eBioscience
GranzymeB	173Yb	372202	Biolegend
CD20	174Yb	302302	Biolegend
CD196 (CCR6)	175Lu	353402	Biolegend
HLA-DR	176Yb	BE0306	Bioxcell
CD4	197Au	300541	Biolegend
CD8a	198Pt	301074	Biolegend
CD11b	209Bi	101202	Biolegend

## Sheet: Supplementary Table 3
Table S3 Characteristics of PLWH for Cytokines determination
Characteristicsa	Overallb	IMR	CSA	Pc
N	46	22	24
Sex				0.121
Female	11 (23.9)	8 (36.4)	3 (12.5)
Male	35 (76.1)	14 (63.6)	21 (87.5)
Age, years	32.00 [26.25, 37.00]	32.50 [27.00, 37.75]	32.00 [26.75, 36.25]	0.716
BMI				0.702
<18.5	11 (23.9)	6 (27.3)	5 (20.8)
18.5-23.9	29 (63.0)	14 (63.6)	15 (62.5)
≥24	6 (13.0)	2 (9.1)	4 (16.7)
Marital status				0.242
Never married	24 (52.2)	9 (40.9)	15 (62.5)
Married or cohabiting	22 (47.8)	13 (59.1)	9 (37.5)
HIV transmission route				0.141
Heterosexual	24 (52.2)	14 (63.6)	10 (41.7)
Male-to-male	21 (45.7)	7 (31.8)	14 (58.3)
Others	1 (2.2)	1 (4.5)	0 (0.0)
smoking (%)				0.8
No	38 (82.6)	19 (86.4)	19 (79.2)
Yes	8 (17.4)	3 (13.6)	5 (20.8)
drinking (%)				0.486
No	39 (84.8)	20 (90.9)	19 (79.2)
Yes	7 (15.2)	2 (9.1)	5 (20.8)
HIVRNA, copies/mL	237500.00 [46325.00, 1922500.00]	257500.00 [68800.00, 1715000.00]	212500.00 [22825.00, 1977500.00]	0.403
Baseline CD4 count, cells/μL				0.296
<200	22 (47.8)	9 (40.9)	13 (54.2)
200-349	19 (41.3)	9 (40.9)	10 (41.7)
350-499	2 (4.3)	1 (4.5)	1 (4.2)
≥500	3 (6.5)	3 (13.6)	0 (0.0)
Baseline CD8 count, cells/μL				0.436
<200	1 (2.2)	0 (0.0)	1 (4.2)
350-499	8 (17.4)	5 (22.7)	3 (12.5)
≥500	37 (80.4)	17 (77.3)	20 (83.3)
Baseline CD4/CD8 ratio				0.327
<0.1	6 (13.0)	1 (4.5)	5 (20.8)
0.1-0.39	29 (63.0)	14 (63.6)	15 (62.5)
0.4-0.79	8 (17.4)	5 (22.7)	3 (12.5)
≥0.8	3 (6.5)	2 (9.1)	1 (4.2)
Last CD4 count, cells/μL				0.172
<200	4 (8.7)	1 (4.5)	3 (12.5)
200-349	4 (8.7)	2 (9.1)	2 (8.3)
350-499	14 (30.4)	10 (45.5)	4 (16.7)
≥500	24 (52.2)	9 (40.9)	15 (62.5)
Last CD8 count, cells/μL				0.015
<500	5 (10.9)	5 (22.7)	0 (0.0)
500-999	38 (82.6)	17 (77.3)	21 (87.5)
≥1000	3 (6.5)	0 (0.0)	3 (12.5)
Last CD4/CD8 ratio				0.082
0.1-0.39	8 (17.4)	1 (4.5)	7 (29.2)
0.4-0.79	17 (37.0)	10 (45.5)	7 (29.2)
≥0.8	21 (45.7)	11 (50.0)	10 (41.7)
WBC, 10^9/L	4.62 [3.98, 5.47]	4.32 [3.74, 4.95]	5.31 [4.31, 5.72]	0.111
Total cholesterol, mmol/L	4.21 [3.75, 4.74]	4.28 [3.66, 4.81]	4.21 [3.76, 4.70]	0.709
Triglycerides, mmol/L	0.99 [0.72, 1.57]	0.96 [0.76, 1.49]	1.00 [0.71, 1.69]	0.817
Low-density lipoprotein cholesterol, mmol/L	2.34 [2.03, 2.78]	2.50 [2.06, 2.78]	2.26 [1.99, 2.78]	0.668
High-density lipoprotein cholesterol，mmol/L	1.24 [1.07, 1.50]	1.25 [1.13, 1.55]	1.24 [1.00, 1.42]	0.35
Glucose, mmol/L	5.05 [4.69, 5.35]	4.85 [4.69, 5.20]	5.11 [4.69, 5.38]	0.367
Alanine Aminotransferase, mmol/L	21.50 [14.25, 33.75]	22.50 [14.50, 33.75]	21.50 [14.50, 31.25]	0.93
Aspartate Aminotransferase, mmol/L	26.50 [18.00, 30.00]	28.00 [19.25, 30.00]	21.00 [18.00, 28.50]	0.261
WHOStage				0.85
Ⅱ	13 (28.3)	6 (27.3)	7 (29.2)
Ⅲ	3 (6.5)	1 (4.5)	2 (8.3)
Ⅳ	30 (65.2)	15 (68.2)	15 (62.5)
ART treatment regimen				0.807
EFV+3TC+AZT	11 (23.9)	5 (22.7)	6 (25.0)
EFV+3TC+D4T	5 (10.9)	2 (9.1)	3 (12.5)
EFV+3TC+TDF	11 (23.9)	7 (31.8)	4 (16.7)
NVP+3TC+AZT	16 (34.8)	7 (31.8)	9 (37.5)
NVP+3TC+D4T	3 (6.5)	1 (4.5)	2 (8.3)
Abbreviations: IMR, immune modulation recovery; CSA, chronic stable activation; BMI, body-mass index; HIV, human immunodeficiency virus; ART, antiretroviral therapy; 3TC, lamivudine; TDF, tenofovir disoproxil fumarate; EFV, efavirenz; NVP, nevirapine; AZT, zidovudine; D4T, stavudine. aBIC:Continuous variables are expressed as median (IQR). bCategorical variables are expressed as frequency (percen…

## Sheet: Supplementary Table 4
Table S4 Cytokines determination in IMR and CSA group
Sample	Group	CRP (pg/ml)	CD14 (pg/ml)	IFN-α (pg/ml)	IFN-γ (pg/ml)	IL15 (pg/ml)	IL6 (pg/ml)	IP10 (pg/ml)	MCP1 (pg/ml)	CD163 (pg/ml)	FABP2 (pg/ml)		p value	IMRvs. CSA
1	IMR	674863	1.0211e+06	0.3	7.83	2.6	6.6	13.83	3.95	1804	4.008		CRP (pg/ml)	0.742
2	IMR	1.37761e+06	818540	0.01	6.03	1.3	6.9	11.81	5.45	1248.42	3.907		CD14 (pg/ml)	0.187
3	IMR	2.52985e+06	1.13116e+06	0.24	6.03	1.99	6.3	15.08	6.61	1422.08	7.595		IFN-α (pg/ml)	0.101
4	IMR	413506	847096	0.24	8.35	0.9	6.01	11.95	15.12	2031.42	10.323		IFN-γ (pg/ml)	0.002
5	IMR	589799	280827	0.01	5.78	1.3	6.6	15.56	4.97	1900.8	5.473		IL15 (pg/ml)	0.453
6	IMR	421582	273054	0.2	8.35	0.42	6.01	17.77	15.12	2133.82	4.937		IL6 (pg/ml)	0.104
7	IMR	552429	705156	0.32	6.8	2.6	7.78	5.87	6.83	813.39	5.06		IP10 (pg/ml)	0.05
8	IMR	5.26731e+06	2.94209e+06	1.02	19.94	6.47	8.37	9.86	11.69	1650.6	19.232		MCP1 (pg/ml)	＜0.001
9	IMR	2.09728e+06	1.1887e+06	0.24	6.8	1.99	6.6	8.57	6.16	1111.24	4.155		CD163 (pg/ml)	0.041
10	IMR	816248	918058	0.28	7.58	2.6	6.01	11.01	5.33	1320.68	5.807		FABP2 (pg/ml)	0.939
11	IMR	9.74327e+06	1.74171e+06	0.62	17.81	12.59	16.29	28.77	9.96	1353.32	3.056
12	IMR	952047	1.20925e+06	0.2	5.78	1.3	6.01	6.09	17.32	1819.67	7.639
13	IMR	1.21408e+06	740234	0.24	4.75	0.9	7.19	4.72	6.27	1098.16	3.088
14	IMR	1.49289e+06	634375	0.01	5.26	1.3	6.6	6.75	2.23	1081.78	5.22
15	IMR	2.08858e+06	1.64393e+06	0.2	5.26	0.42	6.6	9.36	5.92	1410.5	2.857
16	IMR	2.03074e+06	1.44493e+06	0.01	6.8	0.42	6.01	5.42	6.61	1640.3	7.279
17	IMR	290754	897928	0.2	5.78	1.3	6.01	7.9	6.61	1952.47	6.778
18	IMR	1.01475e+06	962271	0.01	7.83	0.42	6.6	11.25	7.71	2453.38	5.28
19	IMR	5.22618e+06	3.4804e+06	0.01	6.8	1.3	6.3	6.09	3.68	1220.36	165.289
20	IMR	5.17206e+06	1.2354e+06	0.01	6.03	0.42	6.6	8.92	3.27	1507.44	6.161
21	IMR	137085	257635	0.2	5.26	0.42	0.01	6.96	2.98	1165.31	10.508
22	IMR	98359.1	1.35541e+06	0.24	6.29	1.99	6.6	13.28	12.62	1705.05	4.008
23	CSA	159936	478315	0.64	12.26	4.45	14.63	16.48	18.64	2345.39	3.561
24	CSA	1.84699e+06	3.18306e+06	0.48	10.17	3.7	6.6	16	31.45	2352.26	6.697
25	CSA	1.12296e+07	918510	0.24	4.75	0.42	6.6	5.87	6.83	1172.75	8.074
26	CSA	249431	992154	0.44	12.53	4.69	8.37	13.01	16.31	1281.32	9.478
27	CSA	998762	2.03545e+06	0.01	7.06	0.42	6.6	9.22	21.11	1611.31	29.763
28	CSA	918041	999151	0.01	7.32	3.17	7.78	10.05	16.15	1532.08	11.196
29	CSA	1.19684e+06	4.51419e+06	0.28	9.39	2.6	7.78	5.81	7.06	937.99	0.01
30	CSA	633161	1.98018e+06	0.18	7.32	0.42	6.6	18.45	15.98	2424.73	9.658
31	CSA	128836	104501	0.24	10.43	2.3	7.78	35.68	33.45	2627.92	3.533
32	CSA	967415	1.09247e+06	0.22	8.87	2.6	7.78	29.87	44.12	3004.56	3.023
33	CSA	5.27882e+06	1.54631e+06	0.36	8.61	1.3	6.6	26.59	3.13	2752.58	4.155
34	CSA	1.33525e+06	1.72281e+06	0.22	6.8	0.42	6.01	8.51	5.09	1600.1	5.338
35	CSA	1.80517e+06	665835	0.24	8.35	1.66	6.6	13.65	11.88	1773.21	4.874
36	CSA	510332	2.09148e+06	0.68	10.95	6.05	7.19	5.42	8.65	762.61	8.299
37	CSA	1.1237e+07	1.53684e+06	0.28	8.87	1.99	6.6	8	4.21	1419.77	16.936
38	CSA	507910	1.3097e+06	0.28	7.83	0.42	6.01	13.19	10.36	1539.75	6.299
39	CSA	813540	1.15153e+06	0.24	10.43	1.99	6.6	27.51	17.15	2493.1	3.181
40	CSA	903892	1.89299e+06	0.22	12	1.3	6.6	11.9	21.96	3475.82	6.179
41	CSA	351598	389905	0.24	6.29	0.42	6.6	12.83	12.99	1550.22	4.107
42	CSA	3.28346e+06	1.70226e+06	0.24	8.35	1.3	6.6	18.19	28.99	2084.16	5.661
43	CSA	420109	738322	0.2	12.53	1.3	8.37	32.13	80.97	2459.6	9.658
44	CSA	840918	743617	0.2	8.09	2.6	6.01	16.13	14.24	1962.36	3.332
45	CSA	4.13833e+06	1.13194e+06	0.2	6.29	0.9	6.3	5.76	6.16	1146.69	5.141
46	CSA	1.3913e+06	1.74825e+06	0.28	6.8	1.3	6.6	13.1	16.06	2365.01	3.83

## Sheet: Supplementary Table 5
Table S5 Characteristics of PLWH for CyTOF and bulk RNA sequencing
Characteristicsa	Overallb	IMR	CSA	Pc
N	10	5	5
Sex				NA
Female	2 (20.0)	1 (20.0)	1 (20.0)
Male	8 (80.0)	4 (80.0)	4 (80.0)
Age, years	37.50 [33.00, 40.25]	38.00 [37.00, 41.00]	36.00 [32.00, 38.00]	0.344
BMI				0.097
<18.5	1 (10.0)	1 (20.0)	0 (0.0)
18.5-23.9	6 (60.0)	4 (80.0)	2 (40.0)
≥24	3 (30.0)	0 (0.0)	3 (60.0)
Marital status				0.429
Never married	2 (20.0)	0 (0.0)	2 (40.0)
Married or cohabiting	8 (80.0)	5 (100.0)	3 (60.0)
HIV transmission route				NA
Heterosexual	5 (50.0)	3 (60.0)	2 (40.0)
Male-to-male	5 (50.0)	2 (40.0)	3 (60.0)
smoking				NA
No	9 (90.0)	5 (100.0)	4 (80.0)
Yes	1 (10.0)	0 (0.0)	1 (20.0)
drinking				NA
No	8 (80.0)	4 (80.0)	4 (80.0)
Yes	2 (20.0)	1 (20.0)	1 (20.0)
HIVRNA, copies/mL	498000.00 [115500.00, 1147000.00]	838000.00 [820000.00, 1250000.00]	104000.00 [7490.00, 176000.00]	0.175
Baseline CD4 count, cells/μL				NA
<200	5 (50.0)	3 (60.0)	2 (40.0)
200-349	5 (50.0)	2 (40.0)	3 (60.0)
Baseline CD8 count, cells/μL				NA
350-499	2 (20.0)	1 (20.0)	1 (20.0)
≥500	8 (80.0)	4 (80.0)	4 (80.0)
Baseline CD4/CD8 ratio				0.565
<0.1	2 (20.0)	1 (20.0)	1 (20.0)
0.1-0.39	7 (70.0)	4 (80.0)	3 (60.0)
0.4-0.79	1 (10.0)	0 (0.0)	1 (20.0)
Last CD4 count, cells/μL				0.881
<200	2 (20.0)	1 (20.0)	1 (20.0)
200-349	2 (20.0)	1 (20.0)	1 (20.0)
350-499	3 (30.0)	1 (20.0)	2 (40.0)
≥500	3 (30.0)	2 (40.0)	1 (20.0)
Last CD8 count, cells/μL				0.368
<500	1 (10.0)	1 (20.0)	0 (0.0)
500-999	8 (80.0)	4 (80.0)	4 (80.0)
≥1000	1 (10.0)	0 (0.0)	1 (20.0)
Last CD4/CD8 ratio				0.282
0.1-0.39	3 (30.0)	1 (20.0)	2 (40.0)
0.4-0.79	5 (50.0)	2 (40.0)	3 (60.0)
≥0.8	2 (20.0)	2 (40.0)	0 (0.0)
WBC, 10^9/L	4.79 [4.40, 5.67]	4.49 [4.01, 5.04]	5.36 [4.54, 5.77]	0.347
Total cholesterol, mmol/L	4.39 [4.06, 4.81]	4.53 [3.30, 4.84]	4.25 [4.22, 4.75]	0.917
Triglycerides, mmol/L	1.46 [1.02, 1.86]	1.58 [1.04, 1.99]	1.33 [1.01, 1.67]	0.602
Low-density lipoprotein cholesterol, mmol/L	2.20 [2.12, 2.69]	2.25 [2.11, 2.78]	2.15 [2.14, 2.41]	0.917
High-density lipoprotein cholesterol，mmol/L	1.15 [1.02, 1.24]	1.17 [1.06, 1.26]	1.13 [1.00, 1.24]	0.6
Glucose, mmol/L	5.22 [5.08, 5.89]	5.18 [5.06, 5.99]	5.27 [5.14, 5.60]	0.917
Alanine Aminotransferase, mmol/L	21.50 [15.50, 28.00]	28.00 [13.00, 36.00]	21.00 [17.00, 22.00]	0.675
Aspartate Aminotransferase, mmol/L	20.00 [15.75, 28.25]	29.00 [20.00, 30.00]	18.00 [15.00, 20.00]	0.207
WHO Stage				0.85
Ⅱ	13 (28.3)	6 (27.3)	7 (29.2)
Ⅲ	3 (6.5)	1 (4.5)	2 (8.3)
Ⅳ	30 (65.2)	15 (68.2)	15 (62.5)
ART treatment regimen				0.368
EFV+3TC+AZT	2 (20.0)	1 (20.0)	1 (20.0)
EFV+3TC+TDF	4 (40.0)	3 (60.0)	1 (20.0)
NVP+3TC+AZT	4 (40.0)	1 (20.0)	3 (60.0)
Abbreviations: IMR, immune modulation recovery; CSA, chronic stable activation; BMI, body-mass index; HIV, human immunodeficiency virus; ART, antiretroviral therapy; 3TC, lamivudine; TDF, tenofovir disoproxil fumarate; EFV, efavirenz; NVP, nevirapine; AZT, zidovudine. aBIC:Continuous variables are expressed as median (IQR). bCategorical variables are expressed as frequency (percentage). cSignific…

## Sheet: Supplementary Table 6
Table S6 The metal intensity of individual markers for major PBMC immune subsets
Merge	CD45	CD3	Ki_67	CD62L	gdTCR	CD117(c_kit)	CD14	CD31	CD123(IL_3Ra)	CD183(CXCR3)	CD185(CXCR5)	CD33	CD1c	CD161	CD38	CD194(CCR4)	CD39	CD127(IL_7Ra)	CD11c	CD279(PD_1)	CD19	CD56	CD25(IL_2Ra)	CD45RA	CD27	CD278(ICOS)	CD141	CD294(CRTH2)	CD95(Fas)	CD197(CCR7)	CD45RO	CD16	CD66b	IgD	FOXP3	Granzyme_B	CD20	CD196(CCR6)	HLA-DR	CD4	CD8a	CD11b
Monocyte	0.537303457709754	0	0.414209989964507	0	0	0	0.5279402356066	1	0.112056320968028	0.6196092650045	0	1	0	0	0.598688502487913	0.343648404373357	0.749895644553554	0	1	0.0721795388870284	0	0	0	0.0079582849749258	0	0	0.0294817660626355	0	0.544810473276558	0	0.164208849721309	0	0	0	0.311509323078644	0.299672222847006	0	0	1	0.174783590546614	0	1
DC	0.461647914491665	0	0.512676314045875	0	0	0	0	0.728127817839566	0.150234799072684	0.580461192881989	0	1	0.570964871392979	0	0.491718672545171	0.271481508885695	0.769403232402926	0.0136947876617931	1	0.136467378520896	0	0	0	0	0	0	0.124747310263538	0	0.433157795000404	0	0.0372853028630569	0	0	0	0.394995590982162	0.407919953342222	0	0	1	0.213962915578404	0	0.0247995689409328
NK	0.578102404749268	0	0.161087485107672	0	0	0	0	0.0862933276795892	0	0.32303213217291	0	0	0	0.0469875082476386	0.244549900005375	0.212949748329895	0	0	0.572656913528458	0	0	0.934302413927059	0	0.00668141241734176	0	0	0	0	0.235793459970111	0	0	0.269350651795511	0	0	0.068489255091677	1	0.0594513164300826	0	0.0291697178753662	0	0	0.386749734167732
γδT	0.621368131915665	1	0.130915985348655	0	1	0	0	0.0679956510980274	0	0.445666976408922	0	0	0	0.0492207851246895	0.0947736313628663	0.145286470337379	0	0.0455070880972015	0	0	0	0.0370796096184129	0	0	0	0	0	0	0.220184504464224	0	0.0586071100128705	0	0	0	0.00142982011137397	0.689438656367639	0	0	0.0152358108669701	0	0	0.126062270140254
CD8T	0.622952050553324	0.781065951847924	0.120336933503128	0	0	0	0	0.123182251359084	0	0.452701539746537	0	0	0	0	0.0832994574248055	0.164928782694196	0	0.0311398973621598	0	0	0	0	0	0	0.0206171666428357	0	0	0	0.239809488037902	0.0048347875099486	0.17728102567654	0	0	0	0.00707330367751001	0.750704504905799	0	0	0.0206879109017886	0	0.964140222541899	0.0295924181635774
CD4T	0.618067814688531	0.872927772217342	0.12301035565237	0	0	0	0	0	0	0.416072741078208	0	0	0	0	0.0758736333203154	0.215283259814093	0	0.394551578865428	0	0	0	0	0	0	0.518362775271378	0.00199496598797196	0	0	0.327231737848716	0.327679578501128	0.562939048821336	0	0	0	0.00989392893292873	0.220044915286025	0	0	0	0.79703411935665	0	0
NKT	0.663641370497875	0.815875872139233	0.15387562833638	0	0	0	0	0.00633408148650094	0	0.409162720490813	0	0	0	0	0.0878379230418482	0.140665758103098	0	0.110208671953297	0	0	0	0.575415628314194	0	0	0	0	0	0	0.306507286806339	0	0.145665347346333	0	0	0	0.0325494894828463	0.852289743752426	0	0	0	0	0.845800997874289	0.144990478925104
CD4Treg	0.665733468909109	0.845752728340566	0.220759467376098	0	0	0	0	0	0	0.378800229420303	0	0	0	0	0.123514850043397	0.801916977932394	0.158713390559807	0.0461608604686134	0	0	0	0	0.177010635373514	0	0.54162646427272	0.23646679915686	0	0	0.91053569028471	0.150502595710015	0.917636059837485	0	0	0	0.193064091910577	0.157961779263884	0	0	0.571798491115126	0.804097370076691	0	0
B	0.543596287038301	0	0.0880550653454861	0	0	0	0	0.198893197052794	0	0.345599846601532	0.731035369678351	0	0.063596500074225	0	0.226363664709563	0.164671187161802	0.533232421064663	0	0	0	0.835625544752787	0	0	0.0925406235323984	0	0	0	0	0	0.312132000071973	0	0	0	0.829509911593019	0.101228165650106	0.199873351984643	0.833893446063018	0.354725132583886	1	0	0	0

## Sheet: Supplementary Table 7
Table S7 The frequencies of major PBMC immune subsets between the IMR and CSA groups
group	Monocyte	DC	NK	γδT	CD8T	CD4T	NKT	CD4Treg	B				p value	IMRvs. CSA
IMR-1	24.3946836561241	1.375931899401711	22.320078165781055	0.06424584744288143	28.707186165727517	12.135772890929289	1.721253329407198	0.9181802363711804	8.362667808815067				B	0.91
IMR-2	28.48717299272714	1.8103749804006708	14.634970028102424	3.4723981136399273	28.471493529206015	9.370288622740048	3.574917682816514	1.8863600728492	8.292023977518062				CD4T	0.14
IMR-3	12.310486338962304	0.972276572047801	3.4024663114696527	3.2248678045011694	35.55381636113703	25.98456799414025	5.476455655559235	1.8171237068922268	11.257939255290328				CD4Treg	0.006
IMR-4	11.972652322541723	1.5161874120249346	27.693545143776394	2.880554996983712	18.883973456665995	23.894027749849187	3.944299215765132	2.3225417253167104	6.892217977076212				CD8T	0.033
IMR-5	6.730460277933971	0.7169250542212225	28.534420435376333	1.7611856374005943	23.93766567595791	23.575186761988913	1.2109406378022332	1.3424773074142502	12.190738211904572				DC	0.55
CSA-1	18.094018462195187	1.0458353342937945	17.237607384878075	3.289578997919001	42.57510271597033	6.8512886185368975	6.259004322074596	0.7016701349981325	3.945894029133985				γδT	0.053
CSA-2	15.055429249743476	1.7574391887813612	6.608253022956361	7.4723859726777055	40.29937830714444	12.391606140474416	6.11633100617669	0.6860752872060036	9.613101824839546				Monocyte	0.41
CSA-3	9.695771708374306	0.6351467961710582	13.850815757259538	3.677429712428007	31.453312195219844	16.232867090766792	6.77790933354739	0.98834059119825	16.688406815034817				NK	0.53
CSA-4	9.799456254577192	1.0563910151586593	9.726221169955556	4.442259653487696	38.46948705344155	16.70060895474473	4.444266094162261	0.7072703377842876	14.654039466688069				NKT	0.012
CSA-5	11.9369165231578	1.078582434514638	29.242575304389863	3.7120960351269425	30.28087454807295	11.589474002235717	7.970029306021329	0.5105894437898426	3.6788624026909167

## Sheet: Supplementary Table 8
Table S8 The metal intensity of individual markers for each cluster
Cluster	CD45	CD3	Ki_67	CD62L	gdTCR	CD117(c_kit)	CD14	CD31	CD123(IL_3Ra)	CD183(CXCR3)	CD185(CXCR5)	CD33	CD1c	CD161	CD38	CD194(CCR4)	CD39	CD127(IL_7Ra)	CD11c	CD279(PD_1)	CD19	CD56	CD25(IL_2Ra)	CD45RA	CD27	CD278(ICOS)	CD141	CD294(CRTH2)	CD95(Fas)	CD197(CCR7)	CD45RO	CD16	CD66b	IgD	FOXP3	Granzyme_B	CD20	CD196(CCR6)	HLA-DR	CD4	CD8a	CD11b
C01	0.515473844201034	0	0.437626838916414	0	0	0	0.577222123584252	1	0.0845272070636055	0.622653704122926	0	1	0	0	0.642441032338456	0.345893307142576	0.780489084554839	0	1	0.055356415120227	0	0	0	0	0	0	0.0135233322176699	0	0.558953591228809	0	0.204527697789361	0	0	0	0.300017822623347	0.30528928346851	0	0	1	0.186801801781261	0	1
C02	0.574479010177198	0	0.478417028019083	0	0	0	0.592585364037998	1	0.105041066187059	0.548598095300104	0	1	0	0	0.627913539791806	0.256149748670602	0.849245499524312	0	1	0.0599237827730089	0	0.701997324876923	0	0.00584268492162197	0	0	0.0427937293717928	0	0.681111545007634	0	0.229703341725115	0	0	0	0.428906790829915	0.341769596702748	0	0	0.98988753439001	0.150332972830737	0	1
C03	0.697538526579496	0	0.236740469447491	0	0	0	0.0758211525648182	1	0.411339367148582	0.702933169274574	0	0.503107205067788	0	0	0.292822037229303	0.435583206815114	0.345838575385786	0.0274793283534526	1	0.255883970810071	0.020176673985742	0	0	0.171772792386607	0	0	0.155168506879578	0	0.367227667218844	0	0	0.115284455935888	0	0	0.296750311816826	0.25824302598131	0	0	1	0.139431266724676	0	0.158574803016525
C04	0.473839905800914	0	0.554945476785462	0	0	0	0	0.743241698198477	0.0996780896838588	0.528381755135448	0	1	0.7283353218938	0	0.50935435779916	0.246323997957422	0.866299908914448	0.0450855494324263	1	0.21419534956695	0.00460147379461588	0.0343860762748891	0	0	0	0	0.124573822239427	0	0.529254304643628	0	0.0745671519140501	0	0	0	0.416707419929181	0.374104748219794	0	0	1	0.20809842432035	0	0.056142323532677
C05	0.458230258878764	0	0.0958054378363637	0	0	0	0	0.085789554249325	0	0.68369909921279	0	0	0	0.0636436430775758	1	0.591284541263932	0.097544526784356	0	0.360092478992172	0	0	0.67720891802716	0	0	0	0	0	0	0.123815460168932	0.14865729298301	0.0193112816199601	0.116930665064565	0	0	0	1	0.0237798431934509	0.0243773526111042	0.0278276049135836	0	0	0.315569967171356
C06	0.415718448596128	0	0.152923674833511	0	0	0	0	0.115735820613336	0	0.532692238506463	0	0	0	0.0467778446168479	0.286053143916802	0.192378184892594	0	0.148184702286348	0.942920483588885	0	0	1	0	0	0.00920419208486649	0	0	0	0.0135007363354475	0.0293193324858727	0	0	0	0	0.0212137461680092	0.241307394393356	0	0.0123936811629981	4.37107974046452e-05	0	0	0.642799708231601
C07	0.544615293785876	0	0.146294148868454	0	0	0	0	0.0560463974532363	0	0.350646916663147	0	0	0	0.0481862001545989	0.217009673150543	0.231249633428721	0	0	0.470399893469946	0	0	0.842225849379254	0	0	0	0	0	0	0.195692352922889	0	0	0.0207902539231597	0	0	0.0433194472156366	1	0.0482829336097533	0	0.0355379841440916	0	0	0.398020219827418
C08	0.671582585256853	0	0.191988406573873	0	0	0	0	0.105284	0	0.264902714907235	0	0	0	0.0433051227921098	0.233262676464839	0.162699670302072	0	0	0.75230136101277	0	0	1	0	0.0536412912817693	0	0	0	0	0.331993252903158	0	0	0.698921385154719	0	0	0.134477095300583	1	0.106101369903235	0	0.0351326423664187	0	0	0.372371020229711
C09	0.591508534748689	0	0.190278924367076	0	0	0	0	0.160675167471935	0	0.247306035393368	0	0	0	0.0467039052859536	0.193413572507921	0.162112557905196	0	0	0.585004627661446	0	0	0.979772291470539	0	0.0267009387480447	0	0	0	0	0.282185273527756	0	0	0.444248927612546	0	0	0.0775257024615608	1	0.0528572679249917	0	0.00594019176447629	0	0.567424327209368	0.40639332640651
C10	0.627187945533552	1	0.132142161258228	0	1	0	0	0.0686325070870807	0	0.449841150469556	0	0	0	0.0496817933110421	0.0956612933495243	0.146647242052461	0	0.0459333133208897	0	0	0	0.0374269019977917	0	0	0	0	0	0	0.222246780773082	0	0.0591560317219809	0	0	0	0.00144321198992051	0.695896027248016	0	0	0.0153785114256386	0	0	0.127242985530665
C11	0.604861385299874	0.733519454872867	0.117611947242111	0	0	0	0	0.122367149902285	0	0.576873022913957	0	0	0	0	0.0431334923151144	0.190972228329381	0	0.431540949735143	0	0	0	0	0	0	0.435160221131108	0	0	0	0.364155427590226	0.0606785265458217	0.415183404200304	0	0	0	0	0.11590081149575	0	0	0	0	0.973967817430411	0
C12	0.557947990217891	0.825765176806686	0.083126028971523	0	0	0	0	0.455133699075232	0	0.45316990676431	0	0	0	0	0.0543985615130309	0.0665681812225214	0	0.350584243606739	0	0	0	0	0	0.125097230882702	0.719020041560375	0	0	0	0	0.705420481670503	0	0	0	0	0	0.152154227643366	0	0	0	0	1	0
C13	0.651189621976535	0.836786714055113	0.14615987988588	0	0	0	0	0	0	0.491704817852659	0	0	0	0	0.0552782549168926	0.364635934959672	0	0.544735001208981	0	0	0	0	0	0	0.657617113613554	0.0271317202501933	0	0	0.55886317807764	0.290825637731814	0.813606860129498	0	0	0	0.0399814245615383	0.152209517361573	0	0	0	0.837731929221082	0	0
C14	0.562383707195121	0.988830101185415	0.0764122392865677	0	0	0	0	0.0957963869249252	0	0.270200757085154	0	0	0	0	0.083768516465627	0.0735644172930689	0	0.337690677692576	0	0	0	0	0	0	0.693469936581593	0	0	0	0	0.721033211780259	0	0	0	0	0	0.123970945215402	0	0	0	0.775376115775814	0	0
C15	0.676034015231175	0.782776006590777	0.137909638467295	0	0	0	0	0.0172847198492344	0	0.37090573300491	0	0	0	0	0.0507427066352926	0.130533365999424	0	0	0	0	0	0	0	0	0	0	0	0	0.306357064320756	0	0.701637	0	0	0	0.0409228345825311	1	0.0209741334335057	0	0.0953655212147801	0	0.971754652730891	0.242587770560171
C16	0.77937170979921	0.783127078549373	0.177985853240517	0	0	0	0	0.13036565403857	0	0.439075183140292	0	0	0	0	0.086049506902321	0.155628563178567	0	0	0	0.343924391652479	0	0	0	0	0.379037974049377	0	0	0	0.454298148228584	0	0.704345276559017	0	0	0	0.0714295654992992	1	0.0259432782462902	0	0.274017094242624	0	0.979926513504327	0.00413721100842909
C17	0.564869844721465	0.458049704991334	0.14697772957123	0	0	0	0	0.128645737737152	0	0.482245178591165	0	0	0	0	0.224020608366458	0.309946362436129	0.961083452646321	0	0.0463304282645684	0	0	0	0	0	0	0	0	0	0.218294877276878	0	0	0	0	0	0.0111290142605014	0.78665860794063	0	0	0.0786331296229248	0	0.617926103634484	0.128565698334141
C18	0.605062686522729	0.8104943239035	0.0746183358825404	0	0	0	0	0.0923826243143617	0	0.790231736767247	0	0	0	0	0.974145876514359	0.591739874186784	0.000663854796613622	0.0216433161484241	0	0	0	0	0	0	0	0	0	0	0.234519555373234	0.250309767272365	0.208667348107651	0	0	0	0	0.84804489575303	0	0.0777687245602674	0.0931619209302115	0	0.825745980297976	0.0779017684092687
C19	0.709299016272139	0.827855119031033	0.178904671188149	0	0	0	0	0.00959949423085838	0	0.400725658397591	0	0	0	0	0.0750652601507079	0.119945808498363	0	0	0	0	0	0.689363595086365	0	0	0	0	0	0	0.331169922914792	0	0.0166598357940772	0	0	0	0.0818983290351861	1	0.0379099502969914	0	0.0322381041212039	0	1	0.3237636735473
C20	0.58864658344575	0.807421969149309	0.133133872162507	0	0	0	0	0.0751451174547884	0	0.33855132727536	0	0	0	0	0.0437943177338649	0.123324648962911	0	0	0	0	0	0	0	0	0	0	0	0	0.216739584361468	0	0	0	0	0	0.00779432695541492	0.998120035473712	0	0	0.0643376206476035	0	0.970350309655187	0.156043665843337
C21	0.604674053551756	0.765525778221729	0.0823236146458675	0	0	0	0	0.0704729161164227	0	0.442394420982435	0	0	0	0	0.17570363795043	0.224682191601478	0	0.0262048725489653	0	0	0	0	0	0	0	0	0	0	0.298599561089673	0	0.0821768706965696	0.575016635961192	0.142888604505783	0	0	0.950725155343347	0	0	0.0369398511863314	0	0.973247214697813	0.193494287005835
C22	0.579497288682025	0.813895043777612	0.107339850343302	0	0	0	0	0.00738580078605361	0	0.43400930196584	0	0	0	0.753946049401274	0.120401789072232	0.198315629598136	0	0.613664284232173	0	0	0	0.138051458349285	0	0	0	0	0	0	0.249493682690506	0	0.444523666262524	0	0	0	0	0.101083896214469	0	0.0525616111275093	0	0	0.181090209474749	0
C23	0.662340786947018	0.824362143276807	0.162362089689314	0	0	0	0	0	0	0.390745840078504	0	0	0	0	0.0386694467452345	0.11381930312027	0	0.137670833941705	0	0.154127238468039	0	0	0	0	0	0	0	0	0.389348654617125	0	0.76912895397843	0	0	0	0.0275778578983606	0.821335607822914	0	0	0.039894110830988	0.784488769361288	0	0.310327723074713
C24	0.785164003628875	0.820017368193282	0.201824570826241	0	0	0	0	0	0	0.479054260847875	0	0	0	0	0.0634907064618462	0.0997791081726208	0	0.345213994861586	0	0.161773575956704	0	0.848154366361008	0	0	0	0	0	0	0.487672962171392	0	0.883697935815653	0	0	0	0.0724276595843081	0.944823091578263	0	0	0.0105651036760994	0.776777165472758	0	0.423713580106549
C25	0.67196881396341	0.853674156867302	0.22282712886133	0	0	0	0	0	0	0.382348120952561	0	0	0	0	0.124671705970459	0.809427835198597	0.16019992053178	0.0465932090081826	0	0	0	0	0.178668539687148	0	0.546699407204093	0.238681577526116	0	0	0.919063884341837	0.151912222324338	0.92623075686651	0	0	0	0.194872354957094	0.159441269548059	0	0	0.577154029119657	0.811628649175366	0	0
C26	0.611805630734475	0.889075745276188	0.0903217199523073	0	0	0	0	0	0	0.812324046026938	0	0	0	0	1	0.611841086727309	0.0109143778242289	0.264187838178357	0	0	0	0	0	0	0.260802252423581	0.00279109556488113	0	0	0.378895781625943	0.411485563179945	0.597082384478312	0	0	0	0	0.197542841118856	0	0.142474474108196	0	0.729551806255353	0	0
C27	0.550952660125312	0	0.0710950496361357	0	0	0	0	0.285540750348202	0	0.312300428178971	0.797940991972906	0	0.106170658418561	0	0.264901488761455	0.170314678125716	0.538861004981423	0	0	0	0.844899217521263	0	0	0.0563936902298871	0	0	0	0	0	0.413326553317815	0	0	0	1	0.159021691467544	0.183839066456031	0.837338987274323	0.37723075873476	1	0	0	0
C28	0.546861107874438	0	0.117821128001434	0	0	0	0	0.0490975773327348	0	0.428094595202673	0.63468067583307	0	0.000630704872040795	0	0.152066424076894	0.151556694753862	0.52333627798313	0	0	0	0.850148271658197	0	0	0.180980218400592	0.211439473071012	0	0	0	0.0607150945943248	0.146884171553777	0	0	0	0	0.0109342426669313	0.235977785331025	0.871347090559879	0.340188542196414	1	0	0	0
C29	0.422349339851577	0	0.331718346657732	0	0	0	0	0.687410146217186	1	0.899984265419606	0	0	0	0	0.44704712877218	0.401581463698452	0	0	0	0	0	0	0	0.122760070729636	0	0	0.133272962011239	0	0	0.0556723667950719	0	0	0	0	0.310398424036829	0.627272916225395	0	0	1	0.2802497299589	0	0
C30	0.492996559512661	0	1	0	0	0	0	0.0302510455000337	0	0.414487500796233	0	0	0	0	0.974428479998082	0.418717199757883	1	0.0295364783220876	0	0	0.564915515087804	0	0	0.225550433747082	0.627746466463254	0	0	0	0.632962220239207	0.00223465692358421	0	0	0	0	0.15466017166366	0.310273199429431	0	0	1	0	0	0

## Sheet: Supplementary Table 9
Table S9 The frequencies of CD8+ Tcell between the IMR and CSA groups
group	C11	C12	C15	C16	C17	C18	C20	C21			p value	IMRvs. CSA
IMR-1	3.370230080441155	0.721427328577356	3.1333235179955294	4.05685757498695	0.9355801533869608	5.375235902721079	9.582000455074754	1.5325311525437342			C11	0.754
IMR-2	3.351786855785119	5.1054745449940295	5.276742531147857	3.792017946955169	0.09528289370529844	3.044228148255358	7.7335938536503	0.07236675471288491			C12	0.917
IMR-3	13.352999608681255	5.00687316255782	3.2359049998494926	2.8646538835876907	0.04013525581208673	3.1456006742722975	7.828381646147517	0.07926713022887129			C15	0.028
IMR-4	5.1116026543334	1.897245123667806	1.435753066559421	3.9523426503116834	0.05630404182585964	2.492459280112608	3.897044037804142	0.04122260205107581			C16	0.465
IMR-5	4.0756285645433366	5.2032291750341395	4.5114065386778055	5.015463089404772	0.05723351273194634	1.5945055827777332	3.412924732910274	0.06727447987790183			C17	0.754
CSA-1	4.687583373352543	1.0511712288565178	5.653380289205486	2.0623232484926097	0.4989061416146417	7.1447628194866875	15.72488127634598	5.752094338615868			C18	0.251
CSA-2	9.553749270667764	6.763173249099652	5.55097277830312	2.579321167736354	0.05834657867734342	5.45842303281492	10.080880429752732	0.25451180009254976			C20	0.076
CSA-3	2.688085729766611	7.236459232204852	7.090967470048764	2.7773875699865544	0.03411530974694467	3.1426220625714913	8.309084706307319	0.17459011458730508			C21	0.076
CSA-4	5.979193210204757	4.272715416486923	11.185906760701853	6.865036768025361	0.04915779652685119	2.8531586392319346	7.117848293020596	0.1464701692432709
CSA-5	4.469420022760002	0.5861204265989909	3.769499582061895	4.49358993725893	0.07351682326757102	3.101805694029024	13.56234327321067	0.22457878888586763

[truncated: 2 more sheets: Supplementary Table 10, Supplementary Table 11]
